# Supplementary material for: Priority questions for the next decade of blue carbon science
Source: Nat Ecol Evol. 2026 Mar 24;10(4):751–64. doi: 10.1038/s41559-026-03020-6 (PMC13076200; doi:10.1038/s41559-026-03020-6)
Supplement: Supplementary file 3 — Excel file comprising: (Tab 1) the full set of submitted research questions with thematic categorization; (Tab 2) participant worksheets used for scoring questions across evaluation dimensions; and (Tab 3) aggregated results of the dimension scoring. [file 41559_2026_3020_MOESM3_ESM.xlsx]

## Sheet: Questions_Themes&Groups
Compilation and screening of submitted research questions. The table lists all 116 questions submitted (Column 1), their assignment to one of nine thematic categories (Column 2), and allocation to six discussion groups (Column 3). Each discussion group comprised 4–6 experts and was responsible for reviewing questions within their assigned theme(s). Through facilitated discussion, groups collabora…
Questions submitted (n=116) by blue carbon experts	Classification (n=9 themes; A-I)	Discussion Groups (n=6)
What are the boundaries of a blue carbon ecosystem?	(A) Boundaries & Definitions: Clarifying scope and terminology of blue carbon	Discussion group #1
What are the boundaries of the ecosystem when we discuss seasweed blue carbon? I.E., what do we plan to manage?
Should we move into a cross-system C scale? Rather than classifying ecosystems into static/seperated categories?
What is the link/connectivity between the mosaic of classical and emerging BC habitats and how can we use such information to design seascape-scale protection/restoration programs with maximum blue carbon and biodiversity benefits?
What is the actual conceptual difference between ocean CDR and 'classic' blue carbon?
Seaweed blue carbon - is it or isnt it?	(B) Emerging BCEs: Including non-classical, emerging blue carbon ecosystems
What is the fate of macroalgal OM in marine sediments and what is its importance to the long-term burial of OC in marine sediments?
How much information exists on sequestration rates (and C-stocks) of emerging BC ecosystems?
Emerging polar BC ecosystems: What are the key managerial issues - and how do they differ from those we know from BC ecosystem databases?
Can we establish links between macroalgal habitats and their C-sinks beyond the habitat - or do we need to manage the two seperately?
How to deal with changing baselines/natural disturbance in BC science - e.g., in regard to dynamic macroalgal habitats and to the emerging BC habitats that by definition are dynamic?
Are emissions and removals significant in managed tidal flats and sabkha?
Measurement and quantification of carbon storage processes by (wild and aquaculture) macroalgae habitats
How to monitor and calculate the enitre life cycle carbon emission of macroalgae aquaculture as a NBS with new CO2 removal strategies?
What are the global drivers of C sequestration rates in the 'emerging' BC ecosystems we're looking at?
Which non-classical BC ecosystems warrant more attention?
Where does calcifying algae stand in terms of BC storage, are they a CO2 sink or source?
Are other caostal/land transitions wetlands explored?
At which spatial scales do SLR and coastal geomorphology exert more control over surface elevation change and carbon sequestration in soils and biomass?	(C) Prediction: Modelling variability and climate change, forecasting, scaling, and drivers (e.g. geomorphology, temperature, SLR, etc.)	Discussion group #2
How much variability in CO2 and CH4 emissions, and in total alkalinity and DIC lateral transport can be explained by coastal geomorphology?
What is the fate of eroded carbon and how carbon gains and loses balance with SLR across coastal floodplains worldwide?
How to account for non stationary C, as ecosystems transition with SLR, as wetlands migrate upstream?
Net C benefits depends on degraded/alternate land uses for wetlands; do we have a good handle on degraded land-use net ecosystem C balance compared to least-distrubed BCE remnants or pristine sites?
How well do we understand ecosystem health in terms of BC outcomes for climate mitigation and adaptation?
Quality vs quantity: How well do we understand carbon reactivity in blue carbon science?
BC is carbon stores on warious time scales. In the context of climate change, the only way to make a difference on atmospheric CO2, will be expanding these ecosystems. Is this possible?
Is it likely that any emissions from the natural disturbance of sediments by tides and waves are insignificant compared to those from anthropogenic disturbance?
What do we need to do to predict stocks and sequestration where data or capacity are low or needs are great?
How can we predict BC under climate change scenarios (e.g., SLR)?
What is the influence of bioturbation on sediment C storage and sequestration?
How does C storage and sequestration vary across different biogeographic zones e.g., warm temperate to subtropicl-tropical
How does storage and sequestration vary across ecotones from blue to teal carbon ecosystems?
Impact of climate change scenarios on blue carbon ecosystems to ensure persistence and focus restoration for resilience? What are the best restoration methods for salt marsh, mangrove, seagrass?
What are the various carbon sources and their proportions that contribute to soil storages of BC ecosystems?
What are the hydrological conditions associated with the variability of soil carbon storage and sequestration rates in BC ecosystems?
What is the role of lateral land-sea carbon fluxes in coastal productivity?
What are the emissions factors from different activities in BC ecosystems?
What are the geomorhplogical, hydrological, and climatological conditions that favour higher rates of sedimentation and C sequestration in the soils of BC ecosystems?
What is the seasonal methane balance from all ecosystems classified as BC?
How does BC methan balance vary by global rainfall variation?
What is the fate of lateral C fluxes from BC wetlands?
At what temporal and spatial scales can OC storage (both in sediment and water column) by BC ecosystems be balanced wih atmospheric CO2 removal? What physical and biogeochemical factors govern these temporal and spatial scales?
What are the key drivers of BC sequestration and storage in different reions globally, and what is the interaction of these drivers on BC sequestration and storage?
In terms of management, how might we combine data on C sequestration rates and spatial variation to locate hotspots for greater targeting of C sequestration activities that are additonal, permanent, etc.
What is the global spatail distribution of long-term ocean sequestration
How do different BC ecosystems and mitigation actions generate different mitigation potentials?
Does restorationcontribute to soil carbon burial across BC habitats, and if so, to what extent?
Is the land change use quantified through time and marked changes? In relation to the potential loss of sequestration and/or increase of natural restoration
Understand the impact of land use change in the extension of new sediment/coastal areas and natural succession processes (CAR)
What about ecosystem connectivity with new extension of land to sea in the tropical regions?
Can carbon outwelling followed by ocean storage exceed local sediment burial as a long-termmechanism for BC sequestration?
Does the co-occurrence of different connected BC ecosystems impact the recalcitrance or resistance of SOM to decomposition, and consequently, the potential of ecosystems to store BC?
In what ways will climate change-driven events, such as sea-level rise, extreme flooding, and storms, affect BC ecosystems in sequestering OC? What are the potential feedback mechanisms that may arise?
How does the small-scale variability within BC ecosystems impact the upscaling of stocks, acc. rates and lateral carbon exports?
What are the impacts of the presence of multi-pollutants on the organic carbon sequestration capacity of soils, and how do they interact with other factors controlling OC accumulation?
Developments in habitat restoration and creation technologies against climate-change and other anthropogenic impacts.
Can we improve C flux measurements between BC ecosystems?	(D) Measurement: Inventories, mapping, monitoring, and data management	Discussion group #3
Are eddy-covariance measurements in the ocean a reliable measure of net emissions or removals?
Are current maps useful enough to correctly account for emissions and removals from degraded and conserved BC ecosystems respectively?
How can we improve the scientific robustness of blue carbon projects?
Can we start thinking about a global mangrove observatory that will help us constrain variability in BC budgets in response to climate, SLR, geomorphology and biodiversity?
What a protocol and database structure should look like that will integrate in space and time carbon fluxes and stocks to allow syntheses?
How can we improve efficinecy in mapping seagrass ecosystems?
Data on enhanced C sequestration in seagrass habitats are barely available. Can we fill this knowledge gap or is it still very difficult to demonstrate additionality in seagrass ecosystems?
Priority research viewpoint: Long-term onitoring must be required and tied to implementation/restoration activity, to determine climate benefits and allow adaptive management if targets are not reached
Are we accurately capturing the changes in coastal wetland extent, moving beyond fragmentation, to contraction/expansion?
What is the minimum amount of sampling needed (in density/area) for accurate (enough)scaled up national BC estimates?
What are the main challenges to global standardization of methodologies?
How to account for sediment OC erosion and its oxidation in the water column?
Can we develop innovative techniques to measure net ecosystem exchange of CO2 and CH4 from BC wetlands, especially those taking up small areas?
Can we develop innovative techniques to estimate lateral C fluxes from BC wetlands using data that we already have?
Measurement and quantification of lateral and vertical transport of OC, DIC, and alkalinity which are derived from BC ecosystems. Technological developments in monitoring, tracing and modelling these carbon fluxes and long-term fates are needed.
How can we effectively measure and minor BC stocks and sequestration over time, and how to model and predict these changes with global standards?
How do we measure the magnitude of sea-atmosphere flux variations around the globe under a cohesive framework?
What is the minimum data quality required for is to reliably quantify C sequestration for manage,ent purposes and climate mitigation policies and national targets?
Standardized methodologies for GHG exchange and fluxes, carbon sequestration, and emissions
Remote sensing technology that will monitor C sequestration on large scales
What new data and analytical tools are needed to accelerate the pace of BC science and action?
What are the highest priority needs that should be met first? C fiance feasability assessments? Monitoring, reporting, and verification?
Is the structure of the Coastal Carbon Library suitable for emerging BC ecosystems such as macroalgae?
When do we need to use stock changes and gain-loss methods to calculate GHG emissions raised from land-use change on BC ecosystems?
What are the methodological gaps for establishing high integrity BC credit projects?
How much data/data density is enough for the implementation of BCE projects to happen?	(E) Crediting & Standards: Carbon credit rules and MRV requirements	Discussion group #4
How to incorporate the IUCN stndards for NBS into the design of new projects?
If additionality from allochthonous C sources is contested in the accounting of actionable BCEs, how should we account for additionality in sub-tidal marine sediments?
Can we simplify verification of blue carbon to deliver robust, nationally acceptable project standards that meet an international BC framework?
For climate change, are we measuring the right things? That is, the removal of atmospheric CO2 and its secure storage?
How can we demonstrate that BC ecosystems contribute (or not) to long-term storage of allochthonous OC to decide whether or not including it in BC inventories and carbon benefits from BC projects?
How to align monitoring and reporting?
Can we lower permitting/approval barriers to BC actions, while still maintaining high integrity and accountability?
Is there any way procedures for carbon credit can be cut short to speed up the conservation and management of BC habitats>
With an increasing interest on using BC ecosystems into the Voluntary Carbon Market, what are the avilable guidelines/principles to maintain high integrity of carbon credit projects?
How do we incorporate uncertainty into carbon credit schemes and national greenhouse gas inventories? Is it often that VCM neglect uncertainties?
How do we improve emerging technology such as eDNA for biodviersity questions?	(F) Co-Benefits: Non-carbon services like biodiversity, coastal protection, and nutrient cycling	Discussion group #5
How can we integrate other ecosystem services in BC ecosystems conservation and restoration projects?
How can we better sell the multiple climate mitigation and adaptation benefits, plus biodiversity benefits of BC ecosystems to sell it better to policy makers?
Synergies and trade-offs between OC sequestration and biodiversity in BC ecosystems.
Through NBS inclusion of other ecosystem services othan BC and their monitoring
Is BC a red herring in terms of CC mitigation?	(G) Communication: Conduct, awareness, transparent messaging, managing expectation
How to create more awareness on the uncertainty associated with carbon accounting from BC ecosystems?
How do we ensure that BC ecosystem restoration efforts advance the goals of recovering ecosystem services and are not just greenwashing projects?
Are we sure that the majority of people understand the potential of BC ecosystems in combatting CO2 emissions?
Budget friendly methodologies for developing and low income countries	(H) Finance & Markets: Investment, project affordability, feasibility, and financing mechanism	Discussion group #6
Large scale restoration methodologies that are economically friendly towards developing countries and still result in carbon additionality
How can we finance national-scale blue carbon opportunity assessments for nations where they are lacking?
Will it be possible to make project-level feasability assessments and pre-restoration due diligence faster/cheaper?
Are incentives and benefits sufficient to attract, harness, and maintain broad community participation? How to ensure benefits are evenly fairly distributed
What is the social and economic impact of the retreat of mangroves due to ISLR?
How do we ensure blue carbon projects abide to human rights?	(I) Social & Policy: Communities, equity, policy frameworks, global agendas, and governance
How can we overcome the difficult application of approved standard methods (e.g., VEERA) in undeveloped countries where technologies are often not available?
In the NBS framework, what functions of BC ecosystems should be priortized in addition to BC sequestration, biodiversity, livelihoods, and disaster risk reduction? How to combine these ecosystem services in the NBS framework to achieve sustainable development?
How to incorporate BC sequestration and storage into policy making and implementation to achieve the global carbon neautrality goal?
What might be the enabling policy measures that need to be in place for emerging ecosystems to be integrated into climate mitigation initiatives?
How do we incentivize the use of this resource and build stable support so the potential is realized?
How do we ensure that data sharing is equitable and recognise the needs of both data authors and users?
How can we manage and conserve BC habitats while ensuring the prosperity of coastal communities fully dependant on BC habitats for their livelihoods?

## Sheet: Dimensions_scoring sheet
Evaluation worksheet distributed to blue carbon (BC) experts to assess the time scale, research complexity, cost, and policy relevance of addressing each of the 10 priority questions identified during the initial workshop. This worksheet included: (a) Detailed instructions for consistent evaluation, (b) Standardized drop-down menus (low/medium/high) for responses, and (c) Operational definitions …
Author Instructions
Rationale: To increase the relevance and facilitate the use of the paper for decision-makers, we will score each research question (Q) across four key categories: Time Scale, Research Complexity, Cost, and Policy Relevance. This information will be neatly synthesised in the paper.
Your task: Complete the table below by selecting one option from the drop-down menus. Each category has only three pre-established options to choose from. Options for each category are described below.
Questions		Time scale		Research complexity	Cost	Policy relevance
Q1	How can we manage blue carbon ecosystems while supporting the livelihoods of coastal communities?
Q2	How can we develop affordable, high-quality methods for implementing restoration?
Q3	Can we forecast the future GHG balance of blue carbon ecosystems in response to global change?
Q4	How can we improve estimates of human pressures and management on carbon cycling of blue carbon ecosystems?
Q5	How can we advance natural capital accounting in blue carbon ecosystems to include a more comprehensive range of co-benefits and trade-offs?
Q6	Which innovative techniques, analytical tools and new data or proxies may improve the accuracy of blue carbon flux estimates?
Q7	Can we simplify blue carbon crediting, while maintaining appropriate integrity standards?
Q8	Which regions and flux types need priority measurement to improve blue carbon budgets?
Q9	How can we enhance the accuracy of upscaling blue carbon estimates across scales?
Q10	How well do current BC data and communication methods meet climate policy needs?
Categories and pre-established options
Policy relevance			Data collection complexity
How much will answering the Q influence policy? Consider your own country			How complex is the data collection required to answer the Q?
Low	Data contributes to scientific knowledge, but has no clear or direct link to policy.		Simple	Basic data collection methods with minimal technical requirements, such as desk-based analysis of published data or citizen science.
Medium	Data aligns with an existing policy framework, although it was not explicitly commissioned or required by policymakers. It may inform policy at regional or local level.		Moderate	Requires some specialized techniques or equipment, including routine analyses such as sediment organic content, GIS mapping, and remote sensing.
High	Research is strategically designed to address specific policy needs. It is expected to directly impact national or international policies.		Complex	Involves advanced methods, specialized equipment, and multidisciplinary expertise across (eg. eDNA analysis, mesocosms for in situ studies, and deployment of advanced sensors).
Time scale			Cost
What is the expected timeframe to answer the Q?			Whats is the estimated cost to answer the Q? (USD)
Short	1-3 yrs		Low	<USD 500K; Funding from regional agencies usually from existing budgets or small grants.
Medium	3-5 yrs		Medium	USD 500-2M; Grants from national organisations
Long	5+ yrs		High	> USD 2M; Multi-partner funding or major global investment

## Sheet: Dimensions_results
Evaluation results from blue carbon (BC) experts assessing each research question across four categories (time scale, research complexity, cost, and policy relevance). Responses are shown as vote counts for low/medium/high classifications, with the modal response (most frequent) highlighted in red and ties (equal votes for two classifications) marked in orange. The total votes per category sum to…
Questions		Time scale		Research complexity		Cost		Policy relevance
Q1	How can we manage and conserve BCEs while supporting the livelihoods of coastal communities?	Short	16	Simple	4	Low	6	Low	1
		Medium	11	Moderate	15	Moderate	17	Moderate	2
		Long	1	Complex	9	High	5	High	25
Q2	How can we create affordable, high-quality restoration methods?	Short	7	Simple	6	Low	6	Low	2
		Medium	16	Moderate	20	Moderate	13	Moderate	7
		Long	5	Complex	2	High	9	High	19
Q3	How can we improve GHG forecasting? Do we have the data and mechanistic understanding to forecast the future GHG balance of BCE in response to change?	Short	0	Simple	0	Low	0	Low	3
		Medium	11	Moderate	3	Moderate	17	Moderate	9
		Long	17	Complex	25	High	11	High	16
Q4	How can we improve estimates of human activities and restoration on BC cycling?	Short	4	Simple	0	Low	6	Low	2
		Medium	17	Moderate	22	Moderate	20	Moderate	7
		Long	7	Complex	6	High	2	High	19
Q5	How do we ensure that natural capital accounting in BCEs includes their full range of co-benefits and trade-offs?	Short	5	Simple	5	Low	8	Low	1
		Medium	13	Moderate	11	Moderate	20	Moderate	15
		Long	10	Complex	12	High	0	High	12
Q6	What innovative techniques, analytical tools and new data or proxies are needed to improve the accuracy of BC flux estimates?	Short	4	Simple	0	Low	1	Low	10
		Medium	20	Moderate	5	Moderate	10	Moderate	10
		Long	4	Complex	23	High	17	High	8
Q7	Can we simplify BC crediting, while also maintaining appropriate integrity standards?	Short	9	Simple	6	Low	12	Low	4
		Medium	17	Moderate	11	Moderate	15	Moderate	8
		Long	2	Complex	11	High	1	High	16
Q8	How can we improve estimates of carbon uptake and long-term removal?	Short	2	Simple	0	Low	0	Low	3
		Medium	22	Moderate	19	Moderate	18	Moderate	13
		Long	4	Complex	9	High	10	High	12
Q9	How can we enhance the accuracy of upscaling BC estimates across scales?	Short	8	Simple	0	Low	3	Low	4
		Medium	14	Moderate	17	Moderate	21	Moderate	8
		Long	6	Complex	11	High	4	High	16
Q10	How can we ensure BC data and communication methods effectively inform climate policy?	Short	17	Simple	17	Low	23	Low	1
		Medium	11	Moderate	10	Moderate	5	Moderate	2
		Long	0	Complex	1	High	0	High	25
